# Supplementary material for: Changes in the estimated glomerular filtration rate and predictors of the renal prognosis in Japanese patients with type 2 diabetes: A retrospective study during the 12 months after the initiation of tofogliflozin
Source: PLoS One. 2023 Sep 21;18(9):e0292014. doi: 10.1371/journal.pone.0292014 (PMC10513294; doi:10.1371/journal.pone.0292014)
Supplement: S1 Dataset — (XLSX) [file pone.0292014.s002.xlsx]

## Sheet: Data sheet
ID	Reason for exclusion	AEs	Group	Sex	Age	Duration	Drinker	Smoker	Retinopathy	Neuropathy	CVD	CHD	Height	Weight	BMI	Obesity	1-Wt	3-Wt	6-Wt	9-Wt	12-Wt	ΔWt	Hypertension	0-sBP	1-sBP	3-sBP	6-sBP	9-sBP	12-sBP	ΔsBP	0-dBP	1-dBP	3-dBP	6-dBP	9-dBP	12-dBP	ΔdBP	0-UP	1-UP	3-UP	6-UP	9-UP	12-UP	ΔUP	Albuminuria	0-uACR	6-uACR	12-uACR	ΔuACR
3637			1: FAS	0	70	11	0	0	1	1	0	0	163										1	120	110	120	120	120	120	0								50	0	0	0	0	0	-50	1	58.2	48.2	45.1	-13.1
79398			1: FAS	1	67	32	0	1	0	1	1	0	166.8	69.4	24.9441	0							1	156	157	147	147	147	147	-9	90	94	84	84	84	84	-6	325	150	50	50	50	50	-275	1	1570	494	638	-932
59100			1: FAS	0	79	29	0	1			0	0	151.5	63.2	27.5354	1							1	143	135	104	154	117	144	1	59	59	44	63	54	57	-2	0	0	0	0	0	0	0	0
284241			1: FAS	0	59	14	0	0	1	0	1	0	152.3	90.9	39.189	1	90.5	89.5	89.2	90.5	86.1	-4.8	1	150	134	132	137	146	134	-16	104	92	74	89	89	89	-15	15	0	0	15	15	0	-15	1	81.4	24.5	52.7	-28.7
292826			1: FAS	1	69	39	0	0	0	1	0	0	166.1	74.3	26.9308	1	72.8	69.9	66.4	65.3	64	-10.3	1	145	132	136	126	125	146	1	76	70	81	70	68	80	4	325	50	50	50	15	50	-275	1	2760	907	1740	-1020
425214			1: FAS	1	76	21	0	1	1	0	0	0	169.1	75.5	26.4034	1	71.5	71.3	70	69.4	69.9	-5.6	1	172	128	139	135	160	139	-33	69	73	64	69	71	69	0	50	15	15	15	15	0	-50	1	556	890	70.8	-485.2
360340			1: FAS	1	40	5	0	0	1	1	0	0	169	60.4	21.1477	0							0	115	125	134	104	123	105	-10	79	83	86	66	77	70	-9	0	0	0	15	0	0	0	1	34.2	81	25.5	-8.7
160850			1: FAS	1	69	9	1	1	1	1	0	0	165.5	70.7	25.8121	1	68.6	69.8	67.2	67.1	64.6	-6.1	1	135	155	147	160	145	134	-1	66	86	74	79	69	69	3	150	150	325	150	150	50	-100	1	1560	2060	382	-1178
432705			1: FAS	0	72	1	0	1	0	0	0	0	152.8	61.8	26.4693	1	61.8	59.1	57	56.5	56.5	-5.3	1	124	124	103	103	103	103	-21	80	80	80	80	80	80	0	0	0	0	0	0	0	0	1	55.7	51.5	17.2	-38.5
77627			1: FAS	1	57	9	0	1	0	1	1	0	173.4	95.7	31.8283	1	94.5	94.8	95.1	95.5	94.4	-1.3	1	129	133	132	131	135	132	3	98	91	76	90	93	97	-1	15	15	0	0	15	15	0	1
210487			1: FAS	0	80		0	0		1	1	0	138.9	52.7	27.3153	1							1	159	159	145	148	144	144	-15	73	73	69	73	70	70	-3	0	0	50	15	15	0	0	1	171	313	228	57
378477			1: FAS	1	71	16	1	1	0	0	0	0	162.8	89.8	33.8819	1							1	130	140	139	143	132	145	15	82	80	81	81	90	82	0	15	0	0	0	0	0	-15	1	38.8	31.2	56.5	17.7
431169			1: FAS	0	70	11	0	1	0	0	0	0	153.6	58.8	24.9227	0							1	169	136	136	136	136	136	-33	102	86	86	86	86	86	-16	0	0	0	0	0	0	0	0	4.1	4.1	4.5	0.4
8539			1: FAS	1	63	20	1	0	1	0	0	0	176	78.8	25.439	1	78.8	79.3	79.3	76.5	77.8	-1	1	147	147	137	137	171	149	2	89	89	90	90	103	82	-7	50	50	0	0	15	15	-35	1	95.1	71.5	71.5	-23.6
370210			1: FAS	1	63	0	0	1	0	0	0	1	157.1	64.1	25.972	1							1	127	127	102	122	117	127	0	65	65	65	79	68	71	6	15	15	15	15	15	15	0	0
374046			1: FAS	1	79	14	0	1	1	1	0	0	168.8	85	29.8314	1							1	171	175	160	170	125	160	-11	64	68	58	77	39	59	-5	325	150	150	150	150	50	-275	1
193546			1: FAS	1	69	13	0	0	0		1	1	161	54.7	21.1026	0							1
72950			1: FAS	1	80	25	0	1	0	1	0	0	168.4	78.6	27.7165	1	76.9	74.6	74.1	75.2	76	-2.6	1	128	138	118	125	138	144	16	68	78	53	67	73	70	2	0	0	0	0	0	0	0	0	4.4	3.3	4.1	-0.3
86664			1: FAS	1	70	18	0	1	0	1	0	0	164	67.7	25.171	1	67.7	66.9	65	66	64	-3.7	1	147	137	140	151	139	142	-5	83	74	73	85	81	86	3	15	0	0	0	0	0	-15	0	18.3	18.3	18.3	0
106030			1: FAS	1	81	22	0	0		1	1	0	160.1	67	26.1392	1	67	63.9	60.2	56.6	59.5	-7.5	1	139	137	138	140	130	144	5	61	67	69	69	70	65	4	50	0	0	0	0	0	-50	1
412107			1: FAS	1	73	0	0	0		0	0	1	172	81	27.3797	1	80	77	77	77	77	-4	1															0	0	0	0	0	0	0	0
175284			1: FAS	1	64	17	0	1	1	1	0	1	167.4	66.4	23.695	0	66.4	64.9	64.5	64.5	63	-3.4	1	113	124	124	132	127	91	-22	63	70	65	78	76	57	-6	15	0	0	0	0	0	-15	0	25.3	11.1	11.9	-13.4
304757			1: FAS	1	63	4	0	1			0	1	161										0	128	128	128	128	128	128	0								0	0	0	0	0	0	0	1	33.2	9.7	32.1	-1.1
361779			1: FAS	1	62	9	0	1	0		0	1	168.6	79.1	27.8267	1							1	120	120	126	139	131	129	9	75	75	75	77	69	80	5	0	0	15	0	0	0	0	0	5.4	6.3	6.2	0.8
382333			1: FAS	1	62	12	0	1	0		0	0	167	84.6	30.3345	1							1	113	113	125	129	133	138	25	73	73	78	77	79	73	0	50	50	0	0	0	0	-50	0	8.9	11.9	17	8.1
187768			1: FAS	1	41	6	0	1	0	0	0	0	170.2	91.5	31.5865	1	88.3	90.9	91.9	91.9	90.5	-1	1	139	134	130	132	132	147	8	96	96	94	83	83	100	4	325	150	50	325	325	150	-175	1	1620	2130	1790	170
300342			1: FAS	1	56	7	1	0		0	0	0	156.7										0	122	130	118	145	133	129	7	75	83	76	82	83	87	12	0	0	0	0	0	0	0	0	4.8	3.6	6.4	1.6
200087			1: FAS	1	63	9	0	1	0		0	0	170.8	68.3	23.4123	0																						50	15	0	0	0	0	-50	0	24.3	42.9	30.9	6.6
125701			1: FAS	0	77	12	0	0			0	0	151.4	67.4	29.4041	1							1	130	130	130	130	130	130	0								0	0	0	0	0	0	0	1	34.3	34.3	24.3	-10
247768			1: FAS	1	57	14	1	1	0	0	0	0	173.7	75	24.8577	0	75	75	66	66	67.9	-7.1	0	137	122	158	143	128	134	-3	87	81	92	91	80	83	-4	0	15	0	0	0	0	0	0	18.3	28.8	6	-12.3
266654			1: FAS	0	51	3	0	1	0		0	0	150.9	47.1	20.6844	0							0	138	138	103	116	116	116	-22	88	88	62	59	59	73	-15	0	0	0	0	0	0	0	0	27.5	16.7	9	-18.5
179894			1: FAS	1	40	0	0	0	0	0	1	0	164.2	85.1	31.5634	1	85.3	85.3	85.3	85.3	87.6	2.5	1	147	147	150	142	129	152	5	101	101	102	93	89	101	0	150	50	15	15	15	15	-135	1	150	119	119	-31
219410			1: FAS	1	83	27	0	0	1	1	1	0	160.8	80.4	31.0945	1	78.1	80.6	79.1	77.1	78.9	-1.5	1	145	120	111	129	113	146	1	67	70	59	59	56	74	7	50	15	0	15	50	0	-50	1	80.6	80.6	80.6	0
266182			1: FAS	1	44		0	1	0		0	0	167	80	28.6851	1	80	80	80	80	73.5	-6.5	1	149	121	121	121	121	151	2	104	81	81	81	81	103	-1	50	0	0	0	0	0	-50	1	39.7	39.7	67.8	28.1
159569			1: FAS	1	58	6				0	1	0	166.1	86.9	31.4978	1							1	116	122	117	109	115	118	2	75	79	85	75	79	80	5	0	0	0	0	0	0	0	0
150235			1: FAS	1	78	22	1	1	0	1	0	1	173.9	75.5	24.9659	0							1	139	135	120	137	129	128	-11	69	72	67	80	56	65	-4	0	0	0	0	0	0	0	0	4	3.2	5.9	1.9
203783			1: FAS	0	65	9	0	0	0	0	1	0	152.7	59.6	25.5604	1	59.6	57.3	57.2	57.2	57.2	-2.4	0	133	139	137	144	120	120	-13	78	77	85	84	75	75	-3	0	0	0	0	0	0	0	0
282009			1: FAS	1	53	13	0	1	1	0	0	1	169.3	74.7	26.0619	1	73.6	74.2	74.1	74.4	74.9	0.2	1	124	149	139	146	145	101	-23	91	95	91	95	91	58	-33	0	0	0	0	0	0	0	0	16.8	17.9	23.8	7
267402			1: FAS	0	82	32	0	0	1	1	0	0	144	77	37.1335	1	76.1	74.8	75.8	76	76.1	-0.9	1	103	135	126	112	112	108	5	61	87	81	54	93	88	27	0	0	0	15	0	0	0	1	573	51.7	98	-475
311157			1: FAS	1	51	7	1	1	1	1	0	0	167.4	98	34.9716	1	98	100.3	101.7	100	106.7	8.7	1	130	128	122	120	130	133	3	80	73	72	71	71	79	-1	0	0	0	0	0	0	0	0
236786			1: FAS	0	72	12	0	0		0	0	0	147	48	22.213	0							1	117	126	130	125	125	126	9	50	38	36	62	45	55	5	0	0	0	0	0	0	0	0
193292			1: FAS	1	71	6	0	0	0		0	0	163.4	83.3	31.199	1	81.5	81.4	80	79.6	80.5	-2.8	1	131	138	135	124	126	133	2	79	72	86	70	72	71	-8
338380			1: FAS	1	67	0	1	1	0	0	0	1	167.9	63.5	22.5254	0							1															0	0	0	0	0	0	0	0
19389			1: FAS	1	47	4	0	0	0	0	0	0	173.9	88.9	29.397	1	88.9	84.4	84.4	86.5	87.9	-1	0	131	131	118	127	126	117	-14	81	81	78	80	81	76	-5	15	0	0	0	0	0	-15	0	3.8	5.7	8.6	4.8
362864			1: FAS	1	82	37	1	1	1	1	1	1	160.8	67.8	26.2215	1	64.9	64.3	62.5	63.6	62.8	-5	0	138	140	138	134	118	144	6	72	77	79	78	72	84	12	0	0	0	0	0	0	0	0
318766			1: FAS	0	81	6	0	0	0	0	0	0	156.7	73.5	29.9329	1	73.3	72	71.5	72.7	72	-1.5	1	145	148	142	145	140	135	-10	81	80	85	84	78	80	-1	0	0	0	0	0	0	0	1	150	44.8	70.8	-79.2
314206			1: FAS	0	48	7	0	0	0	0	0	0	153.8	70.9	29.9732	1	69.4	69.4	66.8	66.8	63.5	-7.4	0	138	128	128	127	127	125	-13	74	77	77	72	72	79	5	50	0	0	0	0	0	-50	1	407	407	122	-285
409807			1: FAS	1	47	2	1	1	0	0	0	0	169.3	110.4	38.5172	1	109.6	109	105.6	105	104.6	-5.8	1	126	135	140	134	134	136	10	76	78	93	80	80	95	19	0	15	50	50	50	15	15	0	15.8	25.9	27.3	11.5
414581			1: FAS	0	62	6	0	1	0	0	0	0	144.9	45.9	21.8613	0	46.3	46.4	46.8	47	46	0.1	0	122	120	123	118	113	110	-12	74	71	77	73	74	73	-1	0	0	0	0	0	0	0	0	19.8	9.1	10.8	-9
389102			1: FAS	1	42	3	1	1	0	0	0	0	164.4	85	31.4496	1	81.3	81.3	80.7	77.4	77.4	-7.6	1	140	159	166	147	131	118	-22	96	119	121	105	92	82	-14	15	0	0	0	0	0	-15	0	3.6	3.3	2.1	-1.5
390498			1: FAS	1	40	1	0	1	0	0	0	0	168	73.9	26.1834	1							1	151	151	137	160	160	136	-15	73	73	73	90	90	72	-1	0	0	0	0	0	0	0	0	6.6	6.6	4.9	-1.7
162991			1: FAS	0	71	20	0	1	1	1	0	0	147	78.6	36.3737	1	77.5	76.1	78.7	79	80.7	2.1	1	131	133	119	140	137	138	7	70	62	57	68	67	63	-7	15	15	0	0	0	0	-15	1	39.7	43.1	20.3	-19.4
373651			1: FAS	1	50	6	0	0	0	0	0	0	165.5	104.6	38.1888	1	99.5	96.3	92.2	89.7	87.9	-16.7	1	121	117	115	116	107	113	-8	95	78	84	70	69	79	-16	50	50	0	0	15	15	-35	1	38.4	10.1	10.1	-28.3
2700048			1: FAS	1	40	0	0	0	0	0	0	0	174.6	71.7	23.5196	0							1	148	135	139	127	120	119	-29	100	97	92	84	87	84	-16	0	0	0	0	0	0	0	0	14.7	6.5	5.4	-9.3
203912			1: FAS	1	58	8	0	1	0	0	0	0	179.7	92.9	28.7687	1							1	133	126	132	122	130	130	-3	95	86	82	86	84	84	-11	0	0	15	0	0	0	0	0	26	7.8	19.7	-6.3
255779			1: FAS	1	80	11	1	1			0	1	163.4	80	29.963	1	80	80	80	80	80	0	1	160	160	154	168	147	160	0	88	88	79	99	80	85	-3	50	50	15	15	15	15	-35	1
242049			1: FAS	1	59	12	1	1	0	0	0	0	169	69.5	24.3339	0	68.6	69.1	68.6	71.3	70.4	0.9	1	119	134	124	137	139	147	28	86	88	92	93	94	101	15	15	0	15	50	15	15	0	0	29	39	31.9	2.9
139098			1: FAS	0	72	8	0	0	1	0	0	0	158.9	68.2	27.0107	1	66.5	65	64	64.5	64.8	-3.4	1	121	111	131	131	127	118	-3	62	65	70	71	84	72	10	0	0	0	0	0	0	0	0	21.5	38.5	38.5	17
317615			1: FAS	1	54	13	1	1	1	0	1	0	170.2	56.7	19.5733	0	56.4	55.4	55.3	55.3	54.1	-2.6	1	136	127	128	129	131	136	0	84	84	80	92	83	92	8	150	50	50	50	150	150	0	1	1560	1560	1480	-80
280144			1: FAS	1	60	18	0	1	1	0	0	0	160.6	54.7	21.2078	0	52.2	50.7	51.8	51.9	51.8	-2.9	1	138	144	128	135	147	115	-23	76	83	76	75	78	67	-9	15	0	0	0	0	0	-15	1	40.8	37.5	37.5	-3.3
376398			1: FAS	1	46	3	1	1	0		0	0	166.7	73.9	26.5934	1	73.2	72.7	72.5	69.9	69.6	-4.3	1	137	113	121	121	117	122	-15	93	68	86	74	72	71	-22	0	0	0	0	0	0	0	0	5.1	5.1	5.1	0
144159			1: FAS	0	63	33	0	0			0	0	154.5	67	28.0684	1	65.3	65.3	63.2	62.3	60	-7	1	134	135	135	136	147	135	1	51	66	66	66	84	79	28
158915			1: FAS	1	64	4	1	1	0		0	0	173.6	77	25.55	1							1	131	132	122	124	129	135	4	87	79	70	80	81	80	-7	15	0	0	0	0	0	-15	1	44.6	9.9	10.6	-34
11050			1: FAS	0	57	27	0	0	0	1	0	0	162.2	76.3	29.0017	1	74.7	73.4	75.1	75.4	73	-3.3	1	119	120	114	140	131	118	-1	72	76	70	74	80	80	8	0	0	0	0	0	0	0	1	42.4	11.2	11.2	-31.2
46068		COVID-19	1: FAS	1	79		0	1			0	1	161.7	81.2	31.0553	1							1															150	150	15	15	50	50	-100	1
444419		COVID-19	1: FAS	0	72	7	0	0	1	0	0	0	143	38.5	18.8273	0	38.5	36.9	36.9	36.9	36.9	-1.6	1	163	123	120	120	120	120	-43	108	92	92	92	92	92	-16	0	0	0	0	0	0	0	1	42.9	13.4	15	-27.9
392941		spring finger	1: FAS	1	59	1	1	1	0	0	0	0	171.8	74.6	25.2751	1	72.3	72.3	72.3	72.3	72.3	-2.3	0	130	123	123	121	129	139	9	88	84	84	80	90	87	-1	15	0	0	0	15	15	0	0	20.5	12.4	36	15.5
295766		dizziness	1: FAS	1	39		0	0	0		0	0	169.4	76	26.4842	1							1	125	105	120	120	112	119	-6	64	64	80	80	69	75	11
73521		dizziness	1: FAS	1	74	16	0	0	0	0	1	1	160.4	65.6	25.4974	1	63.9	62.4	63.5	62.9	63.9	-1.7	1	135	127	122	127	117	125	-10	90	75	85	85	87	86	-4	15	0	0	0	0	0	-15	0	9.1	3.9	4.6	-4.5
246785		diarrhea	1: FAS	0	66	26	0	0	0	0	1	0	156.1	67.3	27.6191	1	66	64.4	65.2	66.9	67	-0.3	1	126	134	121	127	132	123	-3	87	79	68	83	85	80	-7	0	0	15	0	0	0	0	0	23.7	16.3	33.9	10.2
86181		CHD	1: FAS	0	79	21	0	0	0	0	0	0	163.8	63.6	23.7044	0	61.3	59.3	58.4	57.9	58.1	-5.5	1	137	143	142	142	126	141	4	74	85	73	79	69	74	0	0	0	0	0	0	0	0	1	33.1	67.9	18.9	-14.2
211526		CHD	1: FAS	1	76	13	0	0	0	1	0	1	159.4	55.1	21.6858	0	53.3	54.6	54.3	50.1	48.5	-6.6	1	112	104	116	117	113	110	-2	60	58	64	70	69	70	10	150	15	15	15	0	0	-150	1	394	285	130	-264
420814		CHD, interstitial pneumonia	1: FAS	1	73		0	1			0	0	162.4	65	24.6457	0							1															50	0	0	0	0	15	-35	1	4.1	4.1	4.1	0
15032046		joint pain	1: FAS	0	81	10	0	1	0	0	0	0	155.8	66.5	27.396	1	65.1	64.3	64.3	63.8	66	-0.5	1	147	142	170	145	157	176	29	66	95	62	59	57	74	8	0	0	0	0	0	0	0	0	12.3	17.5	6.8	-5.5
149771		BS elevation	1: FAS	1	49		1	0			0	1	172.6										1	129	131	132	132	126	126	-3	87	87	75	75	81	81	-6
15602166		BS elevation	1: FAS	1	56	14	0	1	1	0	1	0	151.4	89	38.8274	1	89	85.8	85.8	85.8	85.8	-3.2	1	127	104	155	157	157	147	20	94	83	122	109	109	101	7	0	0	0	0	15	15	15	0	13	13	13	0
434148		fatigue	1: FAS	1	54	4	0	1	0	0	1	0	163.2	86.5	32.477	1	83.1	83.1	81	81.2	83	-3.5	1	145	130	130	142	142	142	-3	91	70	79	89	89	89	-2	0	15	0	0	0	0	0	0	8.3	8.3	19.7	11.4
204171		thirst, COVID-19	1: FAS	1	59	4	1	1	0		0	0	177.5	81.5	25.8679	1							0	125	125	136	165	147	133	8	80	80	92	94	92	88	8	0	0	0	0	0	0	0	0	3.6	7.5	3	-0.6
289706		LCS	1: FAS	1	60	7	1	1	0		0	0	171.4	71.1	24.2018	0	71.1	71.1	71.1	71.1	71.1	0	1															0	0	0	0	0	0	0	0	5.2	5.2	7.3	2.1
269813		valvular heart disease	1: FAS	1	76	9	0	1	1		0	0	162.6	59.5	22.5048	0	58.3	55.8	54.3	59.3	60.5	1	1	106	103	127	106	135	104	-2	57	67	61	53	72	77	20	15	0	50	0	50	50	35	1	456	456	456	0
409241		HF	1: FAS	0	87	27	0	0	0	0	0	0	152.8	63.5	27.1974	1	62.9	62.9	62.9	62.9	62.9	-0.6	1	112	112	112	120	111	116	4	76	76	76	55	62	84	8	50	50	50	15	15	15	-35	1
333144		epigastralgia	1: FAS	1	58	6	1	1	0		0	0	167	68.4	24.5258	0	65	65.2	65.5	65.5	66.2	-2.2	0	120	107	117	98	107	125	5	73	81	84	67	66	83	10	50	0	0	0	0	0	-50	1
137838		renal injury, UTI	1: FAS	0	86	46	0	0	1	1	0	0	147.4	77.4	35.6243	1							1	174	112	144	132	138	136	-38	96	48	84	65	64	69	-27	0	15	15	15	50	50	50	0
182955		prostaic cancer	1: FAS	1	74	10	0	1	1	1	0	0	163.7	67.9	25.338	1	65.2	65.2	66	66.8	66.8	-1.1	0	127	134	130	114	116	124	-3	70	81	66	62	53	71	1	0	0	0	0	15	15	15	0
253705		prostaic cancer	1: FAS	1	72	17	0	0		1	0	0	167.5	63.5	22.6331	0	64.8	64.8	64.8	66.5	66.5	3	0	101	129	131	101	127	116	15	84	67	75	59	69	68	-16	0	0	0	0	0	0	0	0	37	37	37	0
355845		shortness of breath	1: FAS	1	66	6	1	1			0	0	170.5	69.2	23.8044	0							1	130	130	134	134	121	117	-13	83	83	83	83	76	76	-7
291278		shortness of breath	1: FAS	1	84	9	0	1	0	0	1	0	152.7										1	138	124	122	119	149	149	11	80	71	70	60	87	87	7	0	0	0	0	0	0	0	1	49.8	9.3	46.9	-2.9
122693		joint pain	1: FAS	1	50	6	0	1	0	0	0	0	162.6	84.6	31.9985	1	82.9	83.9	84.2	81.3	82.3	-2.3	1	127	123	125	124	129	114	-13	88	83	88	83	79	79	-9	0	0	0	0	0	0	0	0	5.7	3.1	1.9	-3.8
269136		colon cancer	1: FAS	1	70	5	1	1	0		1	0	180.5	91	27.931	1							1	134	133	145	141	149	141	7	86	86	83	93	85	84	-2	0	15	0	15	0	0	0	1	557	557	382	-175
30154		palpitation	1: FAS	0	62	24	0	0	0	1	0	1	153.8	54.6	23.0823	0	53.1	52.4	52.6	50.9	52.6	-2	1	157	171	151	155	149	152	-5	76	90	74	79	60	72	-4	0	0	0	0	0	0	0	0	22.5	16	37.1	14.6
97170		Sudden deafness	1: FAS	0	54	9	0	0	0	0	0	0	154.4	87.7	36.7879	1							1	146	127	140	140	136	132	-14	93	87	78	82	87	63	-30	0	0	0	0	0	0	0	0	14	9.8	76	62
429733		breast cancer	1: FAS	0	73	3	0	0	0		0	0	149.3	99.6	44.6827	1							1	150	126	164	121	142	158	8	99	76	102	73	80	103	4	50	50	50	50	50	50	0	1
426885		pneumonia	1: FAS	1	78						0	0	166	64	23.2254	0	64	66	66	66	66	2	1	123	120	117	141	144	144	21	71	71	74	76	86	86	15
23282		lung cancer	1: FAS	0	71		1	1			0	1	168.2	74	26.1565	1							1	119	119	119	119	119	119	0	79	79	79	79	79	79	0
116397		lung cancer	1: FAS	1	69	22	0	0	1	1	0	1	169.4	70.3	24.4979	0	69.2	68.7	68.3	67.9	69.1	-1.2	1	136	121	125	146	137	134	-2	53	64	59	76	78	72	19	0	0	0	0	0	0	0	1	55.7	66.7	27	-28.7
353033		pollakisuria	1: FAS	1	69	24	0	1	0	0	0	0	167.5	71.9	25.6271	1	69.1	68.6	69.9	68.8	69.3	-2.6	0	112	124	129	127	109	128	16	57	61	66	70	42	59	2	150	50	50	50	50	50	-100	1	598	606	333	-265
214565		pollakisuria	1: FAS	1	75	16	0	1	1	0	1	1	157.5	58.1	23.4215	0	56.8	57.1	57.9	56.9	54.9	-3.2	1	148	127	157	136	152	127	-21	74	65	69	64	77	74	0	50	150	150	50	50	50	0	1	766	6.4	635	-131
184809		pollakisuria	1: FAS	1	72	17	1	1	1	0	1	1	161	55.5	21.4112	0	55.5	54.9	54.6	54.4	54.4	-1.1	1	130	135	112	122	118	118	-12	68	79	68	71	62	62	-6	0	0	0	0	0	0	0	1	46.2	48.3	81.6	35.4
345153		pollakisuria	1: FAS	1	66	4	0	0	0	0	0	0	167	96.1	34.458	1	96.1	92.7	93.7	93.4	93.7	-2.4	1	145	145	143	127	133	122	-23	82	82	87	70	68	69	-13	0	0	0	0	0	0	0	0	3.1	3.1	3.1	0
42293		pollakisuria	1: FAS	1	59	10	0	0	0	0	0	0	169.5	85	29.5855	1	82.8	82.8	83.3	83.3	83.4	-1.6	0	134	113	113	111	131	112	-22	80	64	64	66	82	74	-6	0	0	0	0	0	0	0	0	3.5	3.5	5.9	2.4
169090		pollakisuria	1: FAS	1	57	15	0	0	0	0	0	1	177.5	86.4	27.4231	1	83.4	83.7	83.8	83.6	83.3	-3.1	1	125	139	133	166	147	134	9	91	90	88	108	102	91	0	15	0	0	0	0	0	-15	0	22.4	50.5	12.3	-10.1
134082		pollakisuria	1: FAS	1	69	12	1	1	1	0	0	0	165.3	82.3	30.1199	1	79.2	78.4	78.3	76.5	75.6	-6.7	1	142	118	126	114	112	101	-41	78	68	71	63	59	63	-15	0	0	0	0	0	0	0	1	39.5	13.3	12.6	-26.9
251183		pollakisuria	1: FAS	1	67	12	0	1	0	0	0	1	155.6	86.8	35.8509	1	85.6	85.7	84.2	85.9	87	0.2	1	157	132	131	134	129	139	-18	97	75	95	84	82	93	-4	325	150	150	150	50	50	-275	1	1540	899	899	-641
134536		pollakisuria	1: FAS	1	64	10	1	1	0	0	0	0	162.5	61.3	23.2142	0	60.2	59.8	62	62	61.8	0.5	1	125	122	134	134	133	139	14	86	83	85	85	83	84	-2	150	0	0	0	15	15	-135	0	26.8	6.8	28.7	1.9
234911		pollakisuria	1: FAS	0	57	13	0	0	1	1	1	0	160.9	84	32.4465	1	80.5	78.1	76.2	75.9	74.5	-9.5	1	132	126	123	136	125	127	-5	73	86	75	79	80	80	7	0	0	0	0	0	0	0	0	12.5	5.5	8.4	-4.1
272151		pollakisuria	1: FAS	0	65	11	0	0	0	0	0	0	163.2	67.7	25.4184	1	65.7	63.6	63.1	63.2	63.5	-4.2	0	133	119	137	133	137	135	2	73	63	74	87	79	81	8	50	15	0	0	0	0	-50	1	94.9	147	158	63.1
280881		pollakisuria	1: FAS	1	61	10	0	0	0	0	0	0	175.2	82.1	26.747	1	79.1	79.3	81.5	79.9	76.1	-6	0	132	122	121	122	143	125	-7	81	74	79	86	84	78	-3	0	0	0	0	0	0	0	0	28.3	15.7	11.5	-16.8
114179		pollakisuria	1: FAS	1	67	12	1	1	0	1	0	0	167.5	65.6	23.3816	0	65.3	64.9	65	65.5	66	0.4	1	131	128	142	137	136	132	1	69	70	79	78	70	77	8	0	0	0	0	0	0	0	0	24.2	62.2	26.4	2.2
323342		pollakisuria	1: FAS	1	51	1	1	1	0	0	0	0	176	126.8	40.9349	1	126.8	123	124	126	125.6	-1.2	1	140	149	138	147	143	149	9	99	101	98	103	103	110	11	0	0	0	0	0	0	0	1	34.9	17.9	28.4	-6.5
321961		pollakisuria	1: FAS	1	53	11	0	0	0	0	0	0	167.2	75.8	27.1142	1	73	72.7	73.1	71.6	71.2	-4.6	1	138	138	138	121	134	151	13	90	91	95	83	96	102	12	0	0	0	0	0	0	0	0	11.6	10.2	14.1	2.5
355338		pollakisuria	1: FAS	1	65	11	1	1	0	1	0	0	163	76.5	28.793	1	73.8	72.5	70.4	67.2	69.4	-7.1	1	149	126	133	155	126	118	-31	83	65	74	74	68	58	-25	0	0	0	0	0	0	0	1	42.5	52.4	28.3	-14.2
379813		pollakisuria	1: FAS	1	60	7	1	1	0	0	0	0	167.6	78.1	27.8037	1	78.1	78.1	74.1	74.1	74.1	-4	0	128	140	140	124	148	137	9	78	88	88	90	92	96	18	0	0	0	0	0	0	0	0	13.5	13.5	17.5	4
231336		pollakisuria	1: FAS	1	68	12	0	0	0	1	0	0	171.6	78	26.4887	1	76.4	75.3	75.3	75.7	73.4	-4.6	1	134	135	136	136	136	134	0	83	78	84	84	86	81	-2	0	0	0	0	0	0	0	0	8.3	8.3	6.5	-1.8
136511		pollakisuria	1: FAS	0	66	15	0	0	0	0	0	0	155.3	56	23.2191	0	55.3	55.1	55.7	57.4	57.7	1.7	1	134	132	138	126	116	118	-16	66	70	69	59	61	64	-2	0	0	0	0	0	0	0	0	7	11.5	10.3	3.3
142158		pollakisuria	1: FAS	1	59	19	0	0	1	0	0	1	163.6	62.4	23.3141	0	60.4	61.1	61	60.8	59.7	-2.7	0	130	124	130	116	126	129	-1	79	75	79	69	67	71	-8	0	0	0	0	0	0	0	1	119	133	191	72
294353		pollakisuria	1: FAS	1	59	3	0	0	0	0	0	0	177.7	73	23.1179	0	70.5	70.5	70.6	71.4	71.5	-1.5	0	134	123	123	109	139	126	-8	85	77	77	67	96	79	-6	0	0	0	0	0	0	0	0	5.1	3.6	4.9	-0.2
87610		pollakisuria	1: FAS	1	74	16	1	1	0	0	1	0	156	67.3	27.6545	1	66.4	65.3	65.8	65.4	65.4	-1.9	1	141	149	140	136	137	139	-2	68	82	76	76	75	79	11	0	0	0	0	0	0	0	1	95.5	63.2	97.4	1.9
2989		pollakisuria	1: FAS	0	83	15	0	0	0	0	0	0	142	55.7	27.6235	1	52.5	52.5	52.1	50.8	52.6	-3.1	1	134	134	129	121	118	111	-23	61	61	64	55	58	48	-13	0	0	0	0	0	0	0	0	10.6	5.6	5.6	-5
358482		pollakisuria	1: FAS	1	65	25	0	1	1	1	0	1	177.8	81.3	25.7174	1	77.2	72.5	71.7	70.7	69.5	-11.8	1	157	133	118	123	144	128	-29	99	82	83	78	97	87	-12	0	0	0	0	0	0	0	0	8	10.8	9	1
401703		pollakisuria	1: FAS	1	48	4	0	1	0	1	0	0	173.3	93.1	30.9993	1	91.6	91.6	90.5	92.6	92.6	-0.5	1	141	119	119	129	135	129	-12	85	70	70	87	80	85	0	0	0	15	15	0	15	15	1	46.3	46.3	13.5	-32.8
255704		pollakisuria	1: FAS	1	57	11	1	1	0	0	0	0	169.6	67.8	23.571	0	66.3	66.3	65.3	66.4	65.8	-2	1	144	123	123	113	119	126	-18	86	80	80	75	74	80	-6	0	15	15	0	0	0	0	0	4.5	2.4	2.4	-2.1
62311		pollakisuria	1: FAS	0	68	21	0	0	0	0	0	0	154	60.7	25.5945	1	59.3	56.5	56.4	55.3	54.3	-6.4	0	137	135	117	133	127	122	-15	70	73	83	86	78	79	9	0	0	15	15	15	15	15	0	212	212	189	-23
270667		pollakisuria, duodenal ulcer	1: FAS	0	74	19	0	0	0	0	0	0	139	48.8	25.2575	1	46.5	47.5	46	46.8	47.3	-1.5	1	125	125	120	137	133	129	4	69	65	73	67	75	68	-1	0	0	0	0	0	0	0	0	11.5	14.5	11.3	-0.2
337579		arrythmia	1: FAS	1	44		0	1			0	0	176.5	91	29.2114	1	91	91	94	94	94	3	1
208325		constipation	1: FAS	1	50	5	0	1	0	0	0	0	175	64.5	21.0612	0	64.5	64.5	64.5	64.5	64	-0.5	1	143	143	156	162	162	138	-5	66	74	81	94	81	60	-6	0	0	0	0	0	0	0	0	3.5	5.8	9.1	5.6
214033		retinal detachment	1: FAS	1	54		1	0	1	1	0	0	168.4	92.8	32.7238	1	92.8	88.6	87	87	87	-5.8	1	143	143	148	141	147	136	-7	86	86	93	86	96	93	7	150	150	150	15	15	15	-135	1
402329		ovarian cyst	1: FAS	0	34	2	0	0	1		0	0	161										0	125	115	119	142	118	99	-26	82	80	72	88	74	72	-10	50	0	15	0	0	0	-50	0	6	2.7	3.3	-2.7
433279		vomit	1: FAS	1	46	11	0	1	0	0	0	0	170.1	110.6	38.2249	1	104.4	103.6	111	111	108	-2.6	1	182	154	140	141	141	145	-37	134	108	98	119	119	117	-17	325	325	150	150	150	325	0	1	4900	3250	3250	-1650
428380		cystitis	1: FAS	1	71	15	1	1		1	0	0	172.3	71.3	24.017	0							1	131	131	133	135	135	130	-1	74	74	74	79	79	79	5	0	15	0	0	0	0	0	0	21.9	40.7	184	162.1
142306		cystitis	1: FAS	0	63	23	1	1	1	0	0	0	157.9	61.9	24.8271	0	59.6	58.8	60.6	56.6	57.9	-4	1	166	148	149	158	141	146	-20	80	80	83	91	73	79	-1	0	0	0	0	0	0	0	0	23.1	13.7	5.6	-17.5
208310	Replaced to another SGLT2i		2: SAS	1	69	11	0	1	1	1	1	0	176.2	100.2	32.2742	1							1	148							100							0							0
206699	Replaced to another SGLT2i		2: SAS	0	74	16	0	0	0		0	0	155.5	67.8	28.0394	1							1	127							60							0							0
317411	Replaced to another SGLT2i		2: SAS	0	81	7	0	0			0	1	155	59.8	24.8907	0							1
390172	Replaced to another SGLT2i	hypotension	2: SAS	0	63	3	0	1	1	1	0	0	156.9	73.9	30.0192	1							1	121							88							0							1
89294	Replaced to another SGLT2i	MI	2: SAS	1	83		1	1			0	1	168	79.5	28.1675	1							1	137							60
143410	Replaced to another SGLT2i	BS elevation	2: SAS	1	70	21	1	1	0	0	0	0	156.8	51.6	20.9873	0							0	138							79							0							0
236001	Replaced to another SGLT2i	osteoporosis	2: SAS	0	78	1	0	0			0	1	158	57.2	22.913	0							1
415439	Replaced to another SGLT2i	OA	2: SAS	0	58	6	0	1	0	0	0	0	161.7	69.9	26.7336	1							1	122							80							0							0
99929	Withdrawal (cerebral infarction)	cerebral infarction	2: SAS	1	70	10	1	1	0		0	0	157.9	56.2	22.5409	0							1	133							41														0
331967	Withdrawal (chest pain)	chest pain	2: SAS	1	47	7	1	1			1	1	175.5	61.7	20.0323	0							1	105							72							0							0
426988	Withdrawal (cystitis)	cystitis	2: SAS	0	16	1	0	0	0	0	0	0	162.2	109	41.4309	1							0	121							79							0							0
189660	Withdrawal (cystitis)	cystitis	2: SAS	0	79	14	0	1	1	1	0	1	150.4	63.7	28.1607	1							1	144							76							0							0
150001	Withdrawal (death, HF)	death (HF)	2: SAS	1	86		0	1			0	1	161	54.5	21.0254	0							1
247094	Withdrawal (dehydration)	dehydration, renal injury	2: SAS	1	71	14	0	1	1		0	0	163.4	62.9	23.5584	0							1	134							78							0							1
146334	Withdrawal (diarrhea)	diarrhea	2: SAS	1	75	13	0	1	1	1	0	0	159.9	69.4	27.1433	1							1	119							77							0							1
73687	Withdrawal (dizziness)	dizziness	2: SAS	1	67	19	0	1	1	1	0	0	174.3	78.1	25.7073	1							1	132							80							0							0
172081	Withdrawal (dizziness)	dizziness	2: SAS	1	49	13	0	1	0	1	1	0	169.2	85.8	29.97	1							1	152							107							50							1
163768	Withdrawal (herpaes zoster)	herpes zoster, DKA	2: SAS	1	85	30	0	1	0	0	0	0	161.3	69.3	26.6357	1							1	160							82							0							1
10645	Withdrawal (hunger feeling)	hunger feeling	2: SAS	1	72	0	1	1	0		0		171.1										1															50							1
252102	Withdrawal (nausea)	nausea	2: SAS	1	73	13	1	0	1	0	0	0	163.8	64.9	24.1889	0							1	130							57							0							0
65226	Withdrawal (pollakisuria)	pollakisuria	2: SAS	0	79	17	0	0	0	1	1	0	147.8	63.8	29.206	1							1	122							76							0							1
320437	Withdrawal (pollakisuria)	pollakisuria	2: SAS	1	56	11	1	1	0	0	0	0	172.5	70.6	23.7261	0							0	137							79							0							0
361841	Withdrawal (pollakisuria)	pollakisuria	2: SAS	1	46	1	0	1	0		0	1	183.7	112.5	33.3376	1							1	126							81							0							0
159605	Withdrawal (pollakisuria)	pollakisuria	2: SAS	1	71	12	1	1	0	0	1	0	177.2	104.3	33.2167	1							1	147							92							50							1
354565	Withdrawal (selg judgement)		2: SAS	1	60	25	0	1	0	0	0	0	166										1	125							93							0							0
305943	Withdrawal (selg judgement)		2: SAS	0	51	3	0	0	0	1	0	0	162.4	91.7	34.7694	1							1	137							88							50							1
364810	Withdrawal (selg judgement)	depression	2: SAS	1	74	24	0	0	1		0	0	145.9	54.8	25.7436	1							1	100							55							50							1
149217	Withdrawal (weight loss)	weight loss, thirst	2: SAS	0	72	23	1	0	0		0	0	151.2	44.5	19.4651	0							1	155							79							50							1
273000	Add GLP-1RA		3: Exclusion
437121	Add GLP-1RA		3: Exclusion
167738	Add GLP-1RA		3: Exclusion
233403	Add GLP-1RA	meningitis	3: Exclusion
269925	Add GLP-1RA	pollakisuria	3: Exclusion
288178	Add GLP-1RA	pollakisuria	3: Exclusion
261076	Add GLP-1RA	pollakisuria	3: Exclusion
274523	Add GLP-1RA	nausea	3: Exclusion
106968	Add iron		3: Exclusion
249325	Add iron	pollakisuria, anemia	3: Exclusion
254442	Change og other drugs		3: Exclusion
446588	Change og other drugs		3: Exclusion
30884	Change og other drugs		3: Exclusion
428321	Change og other drugs		3: Exclusion
382137	Change og other drugs		3: Exclusion
139479	Change og other drugs		3: Exclusion
260252	Change og other drugs		3: Exclusion
409734	Change og other drugs		3: Exclusion
427171	Change og other drugs		3: Exclusion
442746	Change og other drugs		3: Exclusion
357690	Change og other drugs		3: Exclusion
56470	Change og other drugs	ileus	3: Exclusion
142253	Change og other drugs	dizziness	3: Exclusion
292239	Change og other drugs	dizziness	3: Exclusion
109329	Change og other drugs	dizziness	3: Exclusion
449642	Change og other drugs	dizziness, nausea	3: Exclusion
354252	Change og other drugs	edema	3: Exclusion
257586	Change og other drugs	hypotension	3: Exclusion
286757	Change og other drugs	traumatic SAH	3: Exclusion
424133	Change og other drugs	CHD	3: Exclusion
107144	Change og other drugs	CHD	3: Exclusion
52534	Change og other drugs	pseudogout	3: Exclusion
252654	Change og other drugs	edophageal cancer	3: Exclusion
444514	Change og other drugs	MI	3: Exclusion
224403	Change og other drugs	HF	3: Exclusion
417682	Change og other drugs	Af	3: Exclusion
136719	Change og other drugs	Af	3: Exclusion
45092	Change og other drugs	herpes zoster	3: Exclusion
368828	Change og other drugs	cholangitis	3: Exclusion
439653	Change og other drugs	cholelithiasis	3: Exclusion
89574	Change og other drugs	pollakisuria	3: Exclusion
83026	Change og other drugs	pollakisuria, constipation	3: Exclusion
100475	Discontinuation		3: Exclusion
170631	Discontinuation		3: Exclusion
423304	Discontinuation		3: Exclusion
99965	Discontinuation	MI	3: Exclusion
144252	Discontinuation	hemorrhoid	3: Exclusion
343160	Discontinuation	arrythmia	3: Exclusion
449510	Discontinuation	nausea	3: Exclusion
397726	Renal transplantation	rejection	3: Exclusion
428348	TOFO lready started		3: Exclusion
441358	TOFO lready started		3: Exclusion
443836	TOFO lready started		3: Exclusion
444026	TOFO lready started		3: Exclusion
444820	TOFO lready started		3: Exclusion
450401	TOFO lready started		3: Exclusion
455514	TOFO lready started		3: Exclusion
460341	TOFO lready started		3: Exclusion
338329	TOFO lready started		3: Exclusion
15063744	TOFO lready started		3: Exclusion
283216	TOFO lready started		3: Exclusion
331277	TOFO lready started		3: Exclusion
458346	TOFO lready started		3: Exclusion
438361	TOFO lready started		3: Exclusion
449410	TOFO lready started		3: Exclusion
432644	TOFO lready started		3: Exclusion
411334	TOFO lready started		3: Exclusion
84812	TOFO lready started		3: Exclusion
423096	Transfer		3: Exclusion
68924	Transfer		3: Exclusion
242205	Transfer		3: Exclusion
287091	Transfer		3: Exclusion
237164	Transfer		3: Exclusion
63005	Transfer		3: Exclusion
429543	Transfer		3: Exclusion
316001	Transfer		3: Exclusion
228073	Transfer		3: Exclusion
429356	Transfer		3: Exclusion
405703	Transfer		3: Exclusion
315438	Transfer		3: Exclusion
441879	Transfer		3: Exclusion
455464	Transfer		3: Exclusion
241296	Transfer		3: Exclusion
454377	Transfer	purulent spondylitis	3: Exclusion
15033528	Transfer	CHD	3: Exclusion
455442	Transfer	HF	3: Exclusion
63669	Transfer	cholecystitis	3: Exclusion
208725	Transfer	cholecystitis	3: Exclusion
68975	Transfer	cholecystitis	3: Exclusion
442196	Transfer	fracture	3: Exclusion
451509	Transfer	urinary retention	3: Exclusion
68113	Transfer	cystitis	3: Exclusion
[truncated: 75 more columns]
